# Supplementary material for: The role of ER exit sites in maintaining P-body organization and integrity during Drosophila melanogaster oogenesis
Source: EMBO Rep. 2024 Dec 9;26(2):494–520. doi: 10.1038/s44319-024-00344-x (PMC11772875; doi:10.1038/s44319-024-00344-x)
Supplement: Supplementary file 1 — Table EV1 [file 44319_2024_344_MOESM1_ESM.xlsx]

## Sheet: Primer sequences
Primers
Rp49_Fwd	AAG CCC AAG GGT ATC GAC AAC AGA
Rp49_Rev	TCG ACA ATC TCC TTG CGC TTC TTG
Sec13_Fwd	TTC ACT CGC GCA AAA ACA ATA AG
Sec13_Rev	TGT TGC CAA ACT TGG GAT GTG
Sec16_Fwd	AGC TCT GGA CTC GTT TGA CAA
Sec16_Rev	CCA TCG GTG CCG TTG CTA TT
Sar1_Fwd	CAT GTG CCC ACA CTG CAT C
Sar1_Rev	CAC CCA AGT CGA ATG TAG TGA AG
Sec31_Fwd	TTC AGC GAT GCC ACA TAC GAT
Sec31_Rev	GGG ACC AGA TGA GTT TTT GGA A
osk_Fwd	ATG ACC ATC ATC GAG AGC AAC T
osk_Rev	GTG GCT CAG CAA TAT GGC G

## Sheet: Legend
Primers used for RT-qPCR quantifications
