# Supplementary material for: The role of ER exit sites in maintaining P-body organization and integrity during Drosophila melanogaster oogenesis
Source: EMBO Rep. 2024 Dec 9;26(2):494–520. doi: 10.1038/s44319-024-00344-x (PMC11772875; doi:10.1038/s44319-024-00344-x)
Supplement: Supplementary file 2 — Table EV2 [file 44319_2024_344_MOESM2_ESM.xlsx]

## Sheet: Probe sequences
smFISH Probes
	osk	oskar_5_end	oskar_3_end	bcd	nanos
	P48 Mix	P46 Mix	P45 Mix	P48 Mix	P48 Mix
	ttgctctcgatgatggtcat	catcgcttggaggaaagtga	cgtcagtccggatacacaaa	aagacatctggcttgggcat	taaagctacgcgccaactaa
	ttcctcgcgcacggatatat	ggaattcacttgtgactgcg	tgagtaccctcgggtaattg	atcaccagagagtcgggcag	ggcaattccaggaattttgt
	cctcactatctatatcggga	gctggtataactgatcggtt	ccgatccgatattgacgatg	taaaagtggtgcgggtgcga	atgtcccttagacaacttga
	tatcgtgattccattctggg	aggttttggcggaagtattg	aaaggcttgccgcgcataat	agctctgctatttgagagct	atcgtgacgcagaggcaaaa
	gatattcactcttgatgctc	cgctttttcacggacttaag	gaaaatcgtgctcgatctga	tccctgcagaaagtgctgct	actaaactcgcttttgggtt
	aatggattgcccgtcagttt	aactgctggaaacacgtggt	tgcatctccttgatcagtag	gtcggggggctgtgaggtat	ttcgcgatacttctttatct
	aaatccgtcacgttgtcgtg	ggatgactggagtttatcgc	aatcggcaccaatcgcatat	tagtttcgctgacagatccg	cccaaaaaccaagcacagtt
	cacattgggaatggtcagca	ggaggaactcttgcgaaagg	ccagcggtgcaagatttgtt	tatcttcacctgggctgtgc	ctctactttccacaaatcct
	ttgaagatccgcttaccgga	cgaagatctggttgaggcag	accttatcgtgacaatagtt	gacgccgacggttcttaaac	cgggtcgaaagttacggtta
	gttcttcaggctcgctttca	cgcatgcggagaaatcggac	atcggtagattttgtcacat	tgatccgattggatcttgtg	gctgcggaacatggcgaaaa
	ttctggttgagcaccatatc	ccgatttgaagatcttccga	gcattcgcttcggataaact	ctcgtaggactggtccttgt	aaaagttatctgctgctgcg
	tgctcgtggtatgttctcca	aactccggcaattcggtttt	atgtcgatgacctttaggtg	atacccggcgagagaggcat	ggtatccaaatacatgtcct
	tgaagggattcttccagtag	ctacgacttgcaactgctgg	cctttcgttgattagacagg	gggatcgccatcgctctgtt	gtaatgggcggactcaaagt
	ttcatccgttatcttgggca	tgagtggacgagaagagtct	agcaatcaaatcgcaccacg	aagctaagagtctgcaagct	tcggccagaaaagggaagtg
	tcattggccatttgatgcag	ggtgatttccttggtggaaa	gatagggttccttggaaccg	tgacggagtcaaagcgttgg	cataaggagcgaattggcgg
	ttatcctggtagcaccagtt	tcctcgcgcacggatatata	cgaccgattttgttccagaa	atgtgtgcagtgggcgttga	caagtggtagtggtactgtc
	ggcttgctggtagaaattgt	cacctcactatctatatcgg	aataacttgcagtacgcgct	aatgactcgctgtagtgctc	tcacctgcgcaaagattttc
	gcatttttggcgcatttacg	atatcgtgattccattctgg	cttaatactccagactcgtt	cattgtagttgtagtaggcg	taggacatgcgaccgagatc
	ctgtagatgttgatgggtac	cgatattcactcttgatgct	tgtatcttgattaagaaccc	attggcctgggcgtgattgt	gcgagtggaatgggcattaa
	aattgattggttcctctggg	tgcagtggaaatggattgcc	ttcttattttgtcggttccg	gatactgcatgtgcatgtga	cacacgttgttcagatgctc
	ttttctggctttgggttctg	caggaaatccgtcacgttgt	tccatcagcgtaaatcgtaa	attggtcgacccaggtcctg	ggctggtatatacgacatgt
	atggcggttttcagtcggtt	cagcggtcacattgggaatg	gcgaattccgtaaaagcagc	ggaagaactggccgccattg	ctgcaaacccattgtattgg
	aatggatgcacaaagatgcc	tcgctttcaggttgaagatc	tggactaggacaagtgcacg	tgattatggacctgctgctg	cgagattggtggacacagtg
	ggcgtctcttcattatgttc	aggaggtgaccgttcttcag	gtgtgcagaaaatcaatggc	ctggtggtgcagttgctgct	ttgctgttgtaacgcttgta
	ttaaaatcgttggcgtgggc	tttctggttgagcaccatat	tacacagcttttgggatagc	atctggtgcggcacgtggtt	tcacaaaagacgcagtggcg
	gaatcgttgtaggttccact	tatgttctccagggacggag	gcgcttattttgcatttgat	agcctgctgttgctgctgct	gcactgagtggctattgata
	atccgagttaatcgtcagca	tttgaagggattcttccagt	gaagagaagttttcagctgc	aagtgatggtattgctgctg	cacagcactcggttaaagtt
	aagtccagcagataggcatc	ggtgttcagctgggacagag	atggttttgggaaaagcgga	ggcttgcttttgctggaagt	acacgtaggtgcgtagtttg
	aaaatcatcgcccataagcg	cttttcatccgttatcttgg	tccattttgcagtttaatct	tccttgaccaggacgcgaca	cagtacttaatcgtgtgcgc
	tccattcgggcgagatatag	catttgatgcagcgaaaccg	gcattgcaatgatttgcatt	agctgttgaagttgtagtcg	atggtgatgatcggcttctt
	gacgcctaaatcggcatttt	agatgcttccaattatcctg	ccgaattttgacccacacaa	attcccgatcgcatgtagta	tagtaactgctcttggctag
	tacacaaagtcctgactgca	ggcttgctggtagaaattgt	caggttgtgtgatacaggag	acagcggatgccgatgcagt	ctaaaccttcatctgttgct
	aaacgatttcgggcgccatt	gcatttttggcgcatttacg	ccttctttttaagggcaagt	aatggctcgtagacctcgga	taaacgctgcaaaagctgcc
	ctcgggtaattggactcttt	gctgtagatgttgatgggta	gctcatatgtatacgtacca	actttcgtcattcttgggtg	gctttgatcggaatgcgtat
	ccgatattgacgatgatctg	caggtggagccaaattgatt	attacggccaaaatgcagca	atgccgatgccacacagact	ccaggcgctatttaaacgtt
	aaaggcttgccgcgcataat	ttttctggctttgggttctg	ccaagtaaagcagtgcattt	aacggcgatggcgcaaggtc	gcacgggataacgctctaaa
	gaaaatcgtgctcgatctga	caaatggcggttttcagtcg	tgattttgtgcaagcgaatt	ttccgtcgtccatgtcgtcg	agtgatcgttcgttgtctat
	tgcatctccttgatcagtag	gccgttaaatggatgcacaa	aataataaatcagccgcggc	tgtagcgtcgtcttcttgct	gtttccctttcacagaaaca
	aatcggcaccaatcgcatat	tggcgtctcttcattatgtt	cttgaatttgcttgagcaca	acccttcaaaggctccaaga	gccacgacgattgaacaagt
	atcgtgacaatagttgccca	gttaaaatcgttggcgtggg	acgaaaatcgcgcaaatgct	catcgtcgcagctcttgtcc	tccattcatcaactttcgga
	gaatcggtagattttgtcac	agaatcgttgtaggttccac	tgtctgcagcagagtgtaag	gtgctcatgtcgtcgctact	aaatgaaggcgaccagttgc
	gcattcgcttcggataaact	aatccgagttaatcgtcagc	actgtgctacaaacaagcgc	tcctgctaaggctcttattc	cgaaatttttcggccgcaag
	tgtcgatgacctttaggtga	aagtccagcagataggcatc	gagctgtaaattacgccaga	aaatgccgctccacgatttc	ttcaaagtgttcctttttca
	tcgttgattagacaggagtg	aaaatcatcgcccataagcg	acgtgatcaccatcaataca	gcgaaggcttgccaaatttg	cttgctatttcctttagcaa
	aagcaatcaaatcgcaccac	tccattcgggcgagatatag	gcagcttgttataggacaaa	attggttcgattcgcccatg	acaatgaatgcgtagccgac
	ttccttggaaccggtgactt	acgcctaaatcggcatttta		atcgtatccatcgtgcattg	tactcttcgcttatctatca
	ccgattttgttccagaacag			atggggattatacgcttgca	gcggttgtttcatgtgtgaa
	aataacttgcagtacgcgct			ttgaagcagtaggcaaactg	ccatttctttatttggcact

## Sheet: Legend
smFISH probe sequences
