# Supplementary material for: The role of ER exit sites in maintaining P-body organization and integrity during Drosophila melanogaster oogenesis
Source: EMBO Rep. 2024 Dec 9;26(2):494–520. doi: 10.1038/s44319-024-00344-x (PMC11772875; doi:10.1038/s44319-024-00344-x)
Supplement: Supplementary file 4 — Source data Fig. 1 [file 44319_2024_344_MOESM4_ESM.zip]

Archive with 17 entries (8 files):
- Source data Fig. 1/
- Source data Fig. 1/1B/
- Source data Fig. 1/1B/1B.tif
- Source data Fig. 1/1C/
- Source data Fig. 1/1C/1C.xlsx
- Source data Fig. 1/1D/
- Source data Fig. 1/1D/1D.xlsx
- Source data Fig. 1/1E/
- Source data Fig. 1/1E/1E.tif
- Source data Fig. 1/1F/
- Source data Fig. 1/1F/1F.xlsx
- Source data Fig. 1/1G/
- Source data Fig. 1/1G/1G.xlsx
- Source data Fig. 1/1H/
- Source data Fig. 1/1H/1H.tif
- Source data Fig. 1/1I/
- Source data Fig. 1/1I/1I.xlsx
