# Supplementary material for: The role of ER exit sites in maintaining P-body organization and integrity during Drosophila melanogaster oogenesis
Source: EMBO Rep. 2024 Dec 9;26(2):494–520. doi: 10.1038/s44319-024-00344-x (PMC11772875; doi:10.1038/s44319-024-00344-x)
Supplement: Supplementary file 4 — Source data Fig. 1 [file 44319_2024_344_MOESM4_ESM.zip › Source data Fig. 1/1C/1C.xlsx]

## Sheet: Sheet1
Cytoplasmic	ER associated
0.763	0.74
0.781	0.73
0.8	0.774
0.793	0.772
0.79	0.742
0.778	0.736
0.758	0.721
0.806	0.746
0.777	0.707
0.759	0.708
