# Supplementary material for: The role of ER exit sites in maintaining P-body organization and integrity during Drosophila melanogaster oogenesis
Source: EMBO Rep. 2024 Dec 9;26(2):494–520. doi: 10.1038/s44319-024-00344-x (PMC11772875; doi:10.1038/s44319-024-00344-x)
Supplement: Supplementary file 4 — Source data Fig. 1 [file 44319_2024_344_MOESM4_ESM.zip › Source data Fig. 1/1D/1D.xlsx]

## Sheet: Sheet1
Cytoplasmic	ER associated
0.186	1.15
0.263	0.379
0.141	0.807
0.223	0.372
0.176	0.845
0.134	0.85
0.224	1.41
0.274	0.192
0.158	1.86
0.182	1.86
