# Supplementary material for: The role of ER exit sites in maintaining P-body organization and integrity during Drosophila melanogaster oogenesis
Source: EMBO Rep. 2024 Dec 9;26(2):494–520. doi: 10.1038/s44319-024-00344-x (PMC11772875; doi:10.1038/s44319-024-00344-x)
Supplement: Supplementary file 4 — Source data Fig. 1 [file 44319_2024_344_MOESM4_ESM.zip › Source data Fig. 1/1F/1F.xlsx]

## Sheet: Sheet1
Cytoplasmic	ERES associated
0.815	0.765
0.781	0.691
0.837	0.731
0.831	0.693
0.816	0.663
0.795	0.68
0.822	0.787
0.772	0.683
0.814	0.735
0.782	0.687
0.838	0.764
0.76	0.727
