# Supplementary material for: The role of ER exit sites in maintaining P-body organization and integrity during Drosophila melanogaster oogenesis
Source: EMBO Rep. 2024 Dec 9;26(2):494–520. doi: 10.1038/s44319-024-00344-x (PMC11772875; doi:10.1038/s44319-024-00344-x)
Supplement: Supplementary file 4 — Source data Fig. 1 [file 44319_2024_344_MOESM4_ESM.zip › Source data Fig. 1/1G/1G.xlsx]

## Sheet: Sheet1
Cytoplasmic	ERES associated
0.148	0.379
0.127	0.194
0.0672	0.352
0.0612	0.197
0.138	0.454
0.0764	0.261
0.093	0.43
0.122	0.443
0.0689	0.237
0.0907	0.212
0.0661	0.391
0.0797	0.361
0.0993	0.297
