# Supplementary material for: The role of ER exit sites in maintaining P-body organization and integrity during Drosophila melanogaster oogenesis
Source: EMBO Rep. 2024 Dec 9;26(2):494–520. doi: 10.1038/s44319-024-00344-x (PMC11772875; doi:10.1038/s44319-024-00344-x)
Supplement: Supplementary file 4 — Source data Fig. 1 [file 44319_2024_344_MOESM4_ESM.zip › Source data Fig. 1/1I/1I.xlsx]

## Sheet: Sheet1
Cytoplasmic	ERES associated
3715	4913
3679	5659
4620	6157
4470	7160
4808	5802
4745	4276
2610	5068
2685	4171
2759	4809
2762	7634
