# Supplementary material for: The role of ER exit sites in maintaining P-body organization and integrity during Drosophila melanogaster oogenesis
Source: EMBO Rep. 2024 Dec 9;26(2):494–520. doi: 10.1038/s44319-024-00344-x (PMC11772875; doi:10.1038/s44319-024-00344-x)
Supplement: Supplementary file 5 — Source data Fig. 2 [file 44319_2024_344_MOESM5_ESM.zip]

Archive with 13 entries (6 files):
- Source data Fig. 2/
- Source data Fig. 2/2A/
- Source data Fig. 2/2A/2A.tif
- Source data Fig. 2/2B/
- Source data Fig. 2/2B/2B.tif
- Source data Fig. 2/2C/
- Source data Fig. 2/2C/2C.xlsx
- Source data Fig. 2/2D/
- Source data Fig. 2/2D/2D.xlsx
- Source data Fig. 2/2E/
- Source data Fig. 2/2E/2E.tif
- Source data Fig. 2/2F/
- Source data Fig. 2/2F/2F.xlsx
