# Supplementary material for: The role of ER exit sites in maintaining P-body organization and integrity during Drosophila melanogaster oogenesis
Source: EMBO Rep. 2024 Dec 9;26(2):494–520. doi: 10.1038/s44319-024-00344-x (PMC11772875; doi:10.1038/s44319-024-00344-x)
Supplement: Supplementary file 5 — Source data Fig. 2 [file 44319_2024_344_MOESM5_ESM.zip › Source data Fig. 2/2C/2C.xlsx]

## Sheet: Sheet1
Cytoplasmic	ERES associated
0.419	0.291
0.386	0.255
0.41	0.277
0.37	0.27
0.381	0.256
0.37	0.246
0.383	0.27
