# Supplementary material for: The role of ER exit sites in maintaining P-body organization and integrity during Drosophila melanogaster oogenesis
Source: EMBO Rep. 2024 Dec 9;26(2):494–520. doi: 10.1038/s44319-024-00344-x (PMC11772875; doi:10.1038/s44319-024-00344-x)
Supplement: Supplementary file 5 — Source data Fig. 2 [file 44319_2024_344_MOESM5_ESM.zip › Source data Fig. 2/2D/2D.xlsx]

## Sheet: Sheet1
Cytoplasmic	ERES-associated
0.0164	0.015
0.0165	0.0151
0.0153	0.014
0.0153	0.0137
0.0161	0.0131
0.0161	0.0141
0.0152	0.0147
