# Supplementary material for: The role of ER exit sites in maintaining P-body organization and integrity during Drosophila melanogaster oogenesis
Source: EMBO Rep. 2024 Dec 9;26(2):494–520. doi: 10.1038/s44319-024-00344-x (PMC11772875; doi:10.1038/s44319-024-00344-x)
Supplement: Supplementary file 5 — Source data Fig. 2 [file 44319_2024_344_MOESM5_ESM.zip › Source data Fig. 2/2F/2F.xlsx]

## Sheet: Sheet1
Cytoplasmic P-bodies	ERES P-bodies	bicDRNAi
2.592	0.99	1.254
2.402	0.828	1.167
2.496	1.02	1.21
2.372	1	1.232
2.341	1.04	1.232
2.402	0.826	1.082
2.434	1.06	0.99
2.496	1.02	1.061
2.465	0.94	0.947
