# Supplementary material for: The role of ER exit sites in maintaining P-body organization and integrity during Drosophila melanogaster oogenesis
Source: EMBO Rep. 2024 Dec 9;26(2):494–520. doi: 10.1038/s44319-024-00344-x (PMC11772875; doi:10.1038/s44319-024-00344-x)
Supplement: Supplementary file 6 — Source data Fig. 3 [file 44319_2024_344_MOESM6_ESM.zip]

Archive with 13 entries (6 files):
- Source Data Fig. 3/
- Source Data Fig. 3/3A/
- Source Data Fig. 3/3A/3A.tif
- Source Data Fig. 3/3B/
- Source Data Fig. 3/3B/3B.tif
- Source Data Fig. 3/3C/
- Source Data Fig. 3/3C/3C.xlsx
- Source Data Fig. 3/3D/
- Source Data Fig. 3/3D/3D.xlsx
- Source Data Fig. 3/3E/
- Source Data Fig. 3/3E/3E.tif
- Source Data Fig. 3/3F/
- Source Data Fig. 3/3F/3F.xlsx
