# Supplementary material for: The role of ER exit sites in maintaining P-body organization and integrity during Drosophila melanogaster oogenesis
Source: EMBO Rep. 2024 Dec 9;26(2):494–520. doi: 10.1038/s44319-024-00344-x (PMC11772875; doi:10.1038/s44319-024-00344-x)
Supplement: Supplementary file 6 — Source data Fig. 3 [file 44319_2024_344_MOESM6_ESM.zip › Source Data Fig. 3/3D/3D.xlsx]

## Sheet: Sheet1
mCherryRNAi	bicDRNAi
0.495	0.692
0.346	0.736
0.377	0.615
0.459	0.545
0.4	0.776
0.432	0.628
0.399	0.595
0.487	0.633
0.243	0.558
0.517	0.68
