# Supplementary material for: The role of ER exit sites in maintaining P-body organization and integrity during Drosophila melanogaster oogenesis
Source: EMBO Rep. 2024 Dec 9;26(2):494–520. doi: 10.1038/s44319-024-00344-x (PMC11772875; doi:10.1038/s44319-024-00344-x)
Supplement: Supplementary file 6 — Source data Fig. 3 [file 44319_2024_344_MOESM6_ESM.zip › Source Data Fig. 3/3F/3F.xlsx]

## Sheet: Sheet1
Untreated	Colcemide Treated
23	30
15	30
20	27
22	35
18	37
15	31
16	35
16	28
20	30
20	28
19	30
