# Supplementary material for: The role of ER exit sites in maintaining P-body organization and integrity during Drosophila melanogaster oogenesis
Source: EMBO Rep. 2024 Dec 9;26(2):494–520. doi: 10.1038/s44319-024-00344-x (PMC11772875; doi:10.1038/s44319-024-00344-x)
Supplement: Supplementary file 7 — Source data Fig. 4 [file 44319_2024_344_MOESM7_ESM.zip]

Archive with 22 entries (12 files):
- Source Data Fig. 4/
- Source Data Fig. 4/4B/
- Source Data Fig. 4/4B/B_Sec23 RNAi.tif
- Source Data Fig. 4/4B/B Sec31 RNAi.tif
- Source Data Fig. 4/4B/B_mCherry RNAi.tif
- Source Data Fig. 4/4B/B_Sec13 RNAi.tif
- Source Data Fig. 4/4C/
- Source Data Fig. 4/4C/4C.xlsx
- Source Data Fig. 4/4D/
- Source Data Fig. 4/4D/4D.xlsx
- Source Data Fig. 4/4E/
- Source Data Fig. 4/4E/4E.xlsx
- Source Data Fig. 4/4F/
- Source Data Fig. 4/4F/4F.xlsx
- Source Data Fig. 4/4G/
- Source Data Fig. 4/4G/4G.xlsx
- Source Data Fig. 4/4H/
- Source Data Fig. 4/4H/4H.xlsx
- Source Data Fig. 4/4I/
- Source Data Fig. 4/4I/I.tif
- Source Data Fig. 4/4J/
- Source Data Fig. 4/4J/4J.pdf
