# Supplementary material for: The role of ER exit sites in maintaining P-body organization and integrity during Drosophila melanogaster oogenesis
Source: EMBO Rep. 2024 Dec 9;26(2):494–520. doi: 10.1038/s44319-024-00344-x (PMC11772875; doi:10.1038/s44319-024-00344-x)
Supplement: Supplementary file 7 — Source data Fig. 4 [file 44319_2024_344_MOESM7_ESM.zip › Source Data Fig. 4/4G/4G.xlsx]

## Sheet: Sheet1
mCherryRNAi	sec16RNAi	sec23RNAi	sec13RNAi	sec31RNAi
0.844	0.819	0.744	0.744	0.701
0.752	0.803	0.801	0.783	0.828
0.702	0.809	0.72	0.807	0.727
0.761	0.806	0.744	0.795	0.729
0.823	0.743	0.728	0.806	0.707
0.782	0.737	0.739	0.751	0.749
0.793	0.746	0.732	0.817	0.803
0.775	0.821	0.736	0.771	0.825
0.756	0.725	0.796	0.79	0.818
0.794	0.786	0.724	0.778	0.802
0.79	0.747	0.793	0.802	0.817
0.773	0.737	0.818	0.81	0.82
