# Supplementary material for: The role of ER exit sites in maintaining P-body organization and integrity during Drosophila melanogaster oogenesis
Source: EMBO Rep. 2024 Dec 9;26(2):494–520. doi: 10.1038/s44319-024-00344-x (PMC11772875; doi:10.1038/s44319-024-00344-x)
Supplement: Supplementary file 8 — Source data Fig. 5 [file 44319_2024_344_MOESM8_ESM.zip]

Archive with 37 entries (21 files):
- Source Data Fig. 5/
- Source Data Fig. 5/5G/
- Source Data Fig. 5/5G/Cup Protein/
- Source Data Fig. 5/5G/Cup Protein/Cup_sar1RNAi.tif
- Source Data Fig. 5/5G/Cup Protein/Cup_mCherryRNAi.tif
- Source Data Fig. 5/5G/Loading Control/
- Source Data Fig. 5/5G/Loading Control/Loading Control sar1RNAi.tif
- Source Data Fig. 5/5G/Loading Control/Loading Control mCherryRNAi.tif
- Source Data Fig. 5/5G/Me31B Protein/
- Source Data Fig. 5/5G/Me31B Protein/Me31B_sar1RNAi.tif
- Source Data Fig. 5/5G/Me31B Protein/Me31B_mCherryRNAi.tif
- Source Data Fig. 5/5G/Tral Protein/
- Source Data Fig. 5/5G/Tral Protein/tral sar1.tif
- Source Data Fig. 5/5G/Tral Protein/tral wt.tif
- Source Data Fig. 5/5A/
- Source Data Fig. 5/5A/A_sar1RNAi.tif
- Source Data Fig. 5/5A/A_mCherryRNAi.tif
- Source Data Fig. 5/5B/
- Source Data Fig. 5/5B/5B.xlsx
- Source Data Fig. 5/5C/
- Source Data Fig. 5/5C/5C.xlsx
- Source Data Fig. 5/5D/
- Source Data Fig. 5/5D/D.tif
- Source Data Fig. 5/5E/
- Source Data Fig. 5/5E/5E.xlsx
- Source Data Fig. 5/5F/
- Source Data Fig. 5/5F/5F.xlsx
- Source Data Fig. 5/5H/
- Source Data Fig. 5/5H/H.tif
- Source Data Fig. 5/5I/
- Source Data Fig. 5/5I/I_mCherryRNAi.tif
- Source Data Fig. 5/5I/I_sar1RNAi.tif
- Source Data Fig. 5/5J/
- Source Data Fig. 5/5J/5J.xlsx
- Source Data Fig. 5/5K/
- Source Data Fig. 5/5K/K_sar1RNAi.tif
- Source Data Fig. 5/5K/K_mCherryRNAi.tif
