# Supplementary material for: The role of ER exit sites in maintaining P-body organization and integrity during Drosophila melanogaster oogenesis
Source: EMBO Rep. 2024 Dec 9;26(2):494–520. doi: 10.1038/s44319-024-00344-x (PMC11772875; doi:10.1038/s44319-024-00344-x)
Supplement: Supplementary file 8 — Source data Fig. 5 [file 44319_2024_344_MOESM8_ESM.zip › Source Data Fig. 5/5B/5B.xlsx]

## Sheet: Sheet1
	Me31B	Tral	Cup
0	30691.9	3952.18	8657.46
0.0902	31280.2	4132.68	8671.26
0.1804	31577.3	4054.58	8898.22
0.2706	31784.7	4020.65	8982.2
0.3608	31887.7	3994.84	9109.56
0.4509	31336.3	3829.7	8997.99
0.5411	31046	3946.43	9207.51
0.6313	30942.1	3855.01	9192.66
0.7215	30235.8	3834.48	8749.86
0.8117	29467	3865.95	8700.83
0.9019	29115.4	3819.5	8808.73
0.9921	29132.8	3772.41	8643.08
1.0823	29545	3823.58	8895.63
1.1724	30481.4	3871.55	9542.47
1.2626	30800	3915.95	9738.59
1.3528	30529.5	3963.92	9542.02
1.443	29940.4	3941.82	9263.76
1.5332	29789.1	3839.87	9740.84
1.6234	30138.4	3932.32	10171.3
1.7136	30447.6	3851.5	10373.9
1.8038	30505.7	4060.26	10370.6
1.8939	30675.9	4068.04	10333.3
1.9841	30790.2	3990.3	10276.1
2.0743	30141.5	3929.3	9988.56
2.1645	29075.2	3820.01	9507.39
2.2547	28499.6	3707.75	8827.84
2.3449	27935.5	3723.04	8843.64
2.4351	28095.7	3676.55	9358.08
2.5253	29360.3	3724.85	9889.73
2.6154	31229.6	3787.68	10368.1
2.7056	32859.4	4031.76	10685
2.7958	32927.6	4137.13	10625.1
2.886	32731.1	4030.57	10320
2.9762	32172.1	3984.36	10292.7
3.0664	31943.5	4032.12	10782.6
3.1566	32558.3	4072.24	11415.7
3.2468	32810.2	4175.56	12038.3
3.3369	32585.2	4200.86	12122.4
3.4271	32783.4	4061.97	12347.2
3.5173	32348	4116.54	11870.1
3.6075	32630.6	4055.13	12054.4
3.6977	33695.2	4071.4	12498
3.7879	35288.9	4227.73	13136.9
3.8781	35194.5	4211.35	13344.2
3.9683	34590.8	4191.8	13021
4.0584	34266.5	4322.75	12458.9
4.1486	33886.9	4247.05	12134.9
4.2388	33724.4	4275.73	12191.6
4.329	32871.2	4173.3	12055.4
4.4192	32660	4196.25	11930
4.5094	31855.2	4241.22	11335.5
4.5996	31250.1	4051.27	11010.6
4.6898	30486	3958.97	10570.3
4.7799	29610.3	4058.93	10623
4.8701	29793.9	3942.36	11014
4.9603	30306.1	4160.24	12000.4
5.0505	31442.1	4428.16	12642.9
5.1407	32676.9	4360.82	12527.4
5.2309	33703.3	4342.69	12166.3
5.3211	33331.5	4333.7	11942.6
5.4113	33696.1	4376.04	11958.4
5.5014	34179.6	4213.9	12134.1
5.5916	34136.8	4120.31	12409.6
5.6818	34581.2	4181.71	12371.4
5.772	34233.4	4201.12	12491.2
5.8622	34625.7	4312.7	12820.3
5.9524	34573.8	4459.79	13187.5
6.0426	34607	4588.82	13293
6.1328	34360.3	4564.18	13285.9
6.2229	34027.6	4344.33	12925.7
6.3131	33918.2	4360.64	11837.6
6.4033	33652	4280.86	11563.1
6.4935	32744.5	4201.66	11467.2
6.5837	31898.2	4145.77	11301.8
6.6739	31296.7	4200.38	11036.1
6.7641	31002	4109.43	10998.7
6.8543	30724.2	4011.01	11037.3
6.9444	31199.3	4146.22	11321.9
7.0346	31644.6	4157.21	11847
7.1248	31970.2	4203.41	11895.1
7.215	32561.4	4149.32	12279.2
7.3052	33236.8	4254.4	12632.4
7.3954	33894.9	4364.46	12788.8
7.4856	33921.6	4433.94	12618.5
7.5758	33356.9	4405.72	11828.1
7.6659	32063.3	4188.05	11496.5
7.7561	31119.8	4023.44	11143.6
7.8463	30499.1	4201.85	10913.1
7.9365	30397.5	4248.63	10769.2
8.0267	29926.8	4036.41	10319
8.1169	29820.8	3969.26	10487.6
8.2071	30182.3	4053.61	10791.1
8.2973	30484.9	4108	10829.2
8.3874	30652.7	4223.21	11322
8.4776	30728	4210.58	11423
8.5678	31227	4193.92	11697.6
8.658	31703.3	4184.77	11538.8
8.7482	31678.6	4251.46	11581.5
8.8384	31389	4210.68	11088.1
8.9286	30799.9	4171.03	10619.4
9.0188	29630.6	4128.09	10542.8
9.1089	29549.6	4119.65	10509.1
9.1991	29800.1	4208.92	10545.7
9.2893	30419.2	4094.41	11004.4
9.3795	30701.5	3901.1	11248.6
9.4697	31215.7	3995.54	11414.2
9.5599	32055	3967.84	11427.3
9.6501	32852.4	4125.5	11673.6
9.7403	33945.4	4331.18	12435.1
9.8304	34954.2	4413.12	13412.6
9.9206	35392.1	4490.19	13437.5
10.0108	35021.4	4517.69	13040.9
10.101	34026.2	4531.3	12175.9
10.1912	33019.6	4232.03	11438.5
10.2814	31957	4029.39	10825.4
10.3716	30501.5	3938.65	10441.5
10.4618	29595.4	3883.65	10450.7
10.5519	29259.4	3810.76	9998.27
10.6421	29277.6	3878.35	10143.5
10.7323	29496.5	3786.23	10442.9
10.8225	29828.4	3879.95	10217.7
10.9127	29784.5	3880.1	9932.94
11.0029	29501.2	3970.23	9848.71
11.0931	28991.8	4011.63	10197.1
11.1833	29590.3	3887.56	10163.6
11.2734	30531.1	3975.73	10160.5
11.3636	31758.9	4037.03	10733.8
11.4538	32746.6	4079.7	11157.9
11.544	33083.6	4243.12	11051.3
11.6342	32524.6	4077.84	10922
11.7244	32056.5	4003.91	10743.8
11.8146	32071.8	4041.69	10890.4
11.9048	32772.2	4113.3	11248.4
11.9949	33255.3	4190.8	11626
12.0851	33600.2	4336.26	11764.6
12.1753	33967.3	4328.69	11806.9
12.2655	34276.6	4208.57	11406.9
12.3557	33846.4	4107.99	11194.9
12.4459	33205.3	3877.77	10930.4
12.5361	32686.9	3784.46	10674.2
12.6263	32099.7	3798.45	10623
12.7164	32281.4	3857.72	10952.4
12.8066	32247.2	3876.65	11407.7
12.8968	31953.1	4090.99	11388.1
12.987	31600.9	4012.41	11458.6
13.0772	31455.1	4223.02	11513.2
13.1674	32616.4	4067.13	11336.9
13.2576	32354.8	4197.7	11148
13.3478	32906.4	4156.33	11255.4
13.438	33505.4	4074.09	11211.7
