# Supplementary material for: The role of ER exit sites in maintaining P-body organization and integrity during Drosophila melanogaster oogenesis
Source: EMBO Rep. 2024 Dec 9;26(2):494–520. doi: 10.1038/s44319-024-00344-x (PMC11772875; doi:10.1038/s44319-024-00344-x)
Supplement: Supplementary file 8 — Source data Fig. 5 [file 44319_2024_344_MOESM8_ESM.zip › Source Data Fig. 5/5C/5C.xlsx]

## Sheet: Sheet1
	Me31B	Tral	Cup
0	22336.4	5792.38	2605.26
0.0903	22407.7	5797.09	2585.11
0.1805	22331.2	5871.2	2687.54
0.2708	22369.2	5966.19	2704.41
0.361	22711.7	5951.57	2681.66
0.4513	22581.1	5982.07	2765.41
0.5415	22512.6	5921.18	2578.84
0.6318	22426.8	6219.09	2708.91
0.722	22468.4	6149.21	2632.14
0.8123	22451.8	6199.33	2664.61
0.9026	22459.1	6259.19	2713.42
0.9928	23029.8	6229.47	2748.51
1.0831	23011.3	6280.07	2768.37
1.1733	22702.4	6240.46	2718.63
1.2636	22824.6	6227.6	2737.19
1.3538	23151	6200.77	2753.68
1.4441	23199	6370.94	2608.95
1.5343	23129.5	6314.44	2744.7
1.6246	23004.9	6079.76	2818.57
1.7148	23239.8	6135.57	2766.17
1.8051	23400.9	6261.96	2742.91
1.8954	23594.2	6105.56	2633.69
1.9856	23459.2	6229.25	2629.14
2.0759	23758.9	6221.45	2652.55
2.1661	23889.1	6391.23	2679.55
2.2564	23987.3	6568.58	2731.21
2.3466	24376.1	6459.6	2810.85
2.4369	24382	6379.72	2829.95
2.5271	24837.9	6481.75	2764.96
2.6174	25093.8	6724.58	2874.02
2.7077	25439.3	6571.77	2883.8
2.7979	25370.7	6594.81	2953.21
2.8882	25315.2	6642.92	2915.59
2.9784	25349.8	6509.43	2915.22
3.0687	25204.7	6446.99	2970.04
3.1589	25159.8	6427.28	2982.87
3.2492	25245.4	6533.7	2999.88
3.3394	25003.2	6390.7	2966.07
3.4297	24981.4	6552.05	2968.45
3.52	25363.5	6587.93	2866.85
3.6102	25105.7	6568.49	3035.87
3.7005	25366.9	6660.74	3041.27
3.7907	25112.4	6745.28	2955.17
3.881	25194.7	6627.66	3003.38
3.9712	25453.9	6732.07	3066.01
4.0615	25204	6649.84	2929.09
4.1517	24754.6	6457.24	2928.05
4.242	24927.3	6496.76	2984
4.3323	25048.6	6583.3	2874.99
4.4225	24829.1	6530.01	2857.09
4.5128	24856	6614.33	2798.23
4.603	25082.2	6575.69	2841.46
4.6933	24969	6542.73	2854.87
4.7835	24811.3	6497.6	2848.03
4.8738	24552.8	6513.21	2831.91
4.964	24256.3	6351.97	2872.15
5.0543	23980.9	6342.4	2789.4
5.1445	24370.2	6253.24	2866.16
5.2348	24410.6	6441.23	2951.85
5.3251	24287.2	6478.11	2888.76
5.4153	24441.3	6418.3	2832.39
5.5056	25085.7	6590	2915.29
5.5958	25499.4	6705.58	2952.47
5.6861	25261.3	6601.5	3056.87
5.7763	25775.1	6788.91	3013.45
5.8666	26331.5	6783.12	3010.32
5.9568	26191.3	6823.64	3065.46
6.0471	26068.1	6648.1	2976.72
6.1374	25830.2	6879.77	3006.83
6.2276	25530	7008.52	3023.29
6.3179	25293	6992.67	2973.01
6.4081	25067.1	6776.23	2996.15
6.4984	25453.2	6731.12	3054.74
6.5886	25552.6	6776.77	2853.51
6.6789	25569.9	6719.58	2963
6.7691	25846.8	6771.47	2989.95
6.8594	25767.4	6745.14	2932.54
6.9497	26186.5	6632.01	2987
7.0399	25808.9	6568.55	2918.28
7.1302	25154.9	6678.09	2879.71
7.2204	24777	6709.06	2796.32
7.3107	24644.4	6654.9	2869.49
7.4009	24943.5	6620.68	2964.82
7.4912	25311.2	6393.94	2916.76
7.5814	25431.5	6566.18	2945.47
7.6717	25585.7	6769.69	2908.46
7.762	25592	6398.36	2857.34
7.8522	25307.3	6371.83	2830.01
7.9425	25030	6462.71	2854.95
8.0327	24995.9	6341.4	2913.81
8.123	24821.6	6367.46	2866.25
8.2132	24682.6	6413.67	2768.01
8.3035	24746.7	6434.48	2844.2
8.3937	24497.2	6413.43	2878.68
8.484	24526.4	6583.56	2778.39
8.5742	24941.8	6373.97	2717.24
8.6645	24885.3	6441	2827.33
8.7548	24772.7	6649.61	2823.35
8.845	24636.3	6660.18	2926.65
8.9353	24415.3	6678.94	2883.57
9.0255	24573.4	6650.39	2770.56
9.1158	24435.7	6718.56	2858.39
9.206	24041.6	6717.12	2805.95
9.2963	24128.8	6764.19	2798.44
9.3865	24646.6	6488.59	2788.31
9.4768	24864.7	6529.71	2891.57
9.5671	24688.2	6501.65	2697.99
9.6573	24589.8	6569.82	2755.16
9.7476	24777.1	6311.9	2778.07
9.8378	24824.2	6354.62	2917.36
9.9281	24584.1	6182.99	2865.36
10.0183	24630.2	6227.79	2768.8
10.1086	24088.1	6244.08	2843.12
10.1988	24064.4	6243.61	2738.56
10.2891	24072.4	6030.58	2741.16
10.3794	23897.2	6081.22	2782.16
10.4696	23532.7	6248.07	2773.11
10.5599	23608.3	6220.93	2823.53
10.6501	23734.9	6308.9	2751.57
10.7404	23792.2	6310.37	2773.6
10.8306	23666.8	6232.74	2704.72
10.9209	23325.7	6238.38	2619.6
11.0111	23347.7	6077.87	2660.34
11.1014	23040.5	6391.78	2699.71
11.1917	22902.7	6138.25	2689.16
11.2819	22553.1	6069.08	2751.76
11.3722	22668.9	6090.93	2663.74
11.4624	22537	6105.4	2682.53
11.5527	22729.8	6026.22	2737.38
11.6429	22650.4	5934.35	2567.23
11.7332	22792.6	6072.93	2562.86
11.8234	22536	6009.71	2680.28
11.9137	22418	5768.03	2618.73
12.0039	22905.5	5797.66	2566.66
12.0942	22542.3	5887.02	2558.2
12.1845	22370.9	5907.18	2642.42
12.2747	22366.1	5930.76	2558.9
12.365	22104.5	5879.54	2583.91
12.4552	21822.5	5808.21	2486.77
12.5455	21938.6	5774.53	2483.08
12.6357	21590.7	5694.95	2620.51
12.726	21292.1	5687.98	2455.4
12.8162	21214.6	5600.57	2493.11
12.9065	20909.6	5592.51	2548.91
12.9968	20978.4	5715.56	2513.06
13.087	20905.7	5568.82	2421.94
13.1773	20911.4	5601.91	2368.18
13.2675	20741.5	5491.33	2434.81
13.3578	20990.5	5475.91	2408.91
13.448	20947.2	5515.52	2303.32
13.5383	21067.7	5599.44	2248.27
