# Supplementary material for: The role of ER exit sites in maintaining P-body organization and integrity during Drosophila melanogaster oogenesis
Source: EMBO Rep. 2024 Dec 9;26(2):494–520. doi: 10.1038/s44319-024-00344-x (PMC11772875; doi:10.1038/s44319-024-00344-x)
Supplement: Supplementary file 8 — Source data Fig. 5 [file 44319_2024_344_MOESM8_ESM.zip › Source Data Fig. 5/5E/5E.xlsx]

## Sheet: Sheet1
	Me31B	Cup	Bruno 1
0	53.8797	101.305	135.797
0.1199	57.0429	102.06	135.156
0.2399	60.185	99.9224	134.354
0.3598	60.6217	96.3728	135.53
0.4798	60.4184	92.4827	135.938
0.5997	62.2215	92.8348	135.715
0.7196	63.1783	95.4254	135.573
0.8396	63.7847	98.1966	136.993
0.9595	62.5234	99.0244	137.169
1.0795	59.2539	96.2322	136.344
1.1994	55.3872	90.8635	134.665
1.3193	52.6886	87.42	133.444
1.4393	54.1898	87.7374	134.546
1.5592	56.7603	91.5672	137.355
1.6792	59.1103	96.2672	138.981
1.7991	62.1711	101.453	140.626
1.9191	63.4028	105.646	142.984
2.039	62.3014	104.738	144.175
2.1589	60.6017	100.486	143.222
2.2789	58.4678	96.2254	140.939
2.3988	56.9816	95.8084	139.16
2.5188	55.3206	94.7336	138.658
2.6387	56.3438	92.8938	138.06
2.7586	58.9457	92.2617	137.5
2.8786	62.6295	94.4542	141.213
2.9985	67.8774	104.351	149.266
3.1185	74.4986	119.839	155.718
3.2384	80.3371	131.881	157.431
3.3583	84.3217	136.333	155.513
3.4783	87.9011	133.075	150.936
3.5982	86.7529	126.869	144.213
3.7182	79.9352	118.373	138.548
3.8381	71.2233	110.913	135.345
3.958	63.3051	104.111	131.685
4.078	55.7184	95.627	124.026
4.1979	51.2622	86.5042	115.707
4.3179	46.7581	79.0746	109.272
4.4378	43.6073	73.5642	107.871
4.5577	43.8732	72.3824	108.528
4.6777	44.8067	73.2784	109.579
4.7976	45.9757	75.8226	110.164
4.9176	47.7332	77.1575	110.635
5.0375	48.5175	79.4191	114.171
5.1575	49.1744	80.9718	116.842
5.2774	49.2755	81.3996	117.569
5.3973	48.3783	79.6331	116.044
5.5173	44.0888	72.1976	110.794
5.6372	39.3649	64.1812	104.184
5.7572	35.2153	60.4239	100.643
5.8771	31.3406	56.5124	100.361
5.997	28.9796	55.0841	101.48
6.117	29.7716	58.4616	104.025
6.2369	32.9524	64.1165	108.142
6.3569	35.9115	67.3714	111.891
6.4768	37.2427	69.2093	112.826
6.5967	39.0159	69.3499	114.168
6.7167	41.8851	68.802	117.713
6.8366	43.0358	69.9402	119.131
6.9566	43.5615	74.3912	118.947
7.0765	44.065	80.5412	118.489
7.1964	42.4276	82.8093	117.7
7.3164	40.2456	79.9956	116.237
7.4363	38.2926	76.6712	112.909
7.5563	36.8118	75.3184	108.745
7.6762	35.1836	73.1521	107.151
7.7962	32.6712	66.9663	106.185
7.9161	30.8196	61.2574	105.342
8.036	29.1875	56.1675	104.722
8.156	28.9901	54.2892	103.182
8.2759	29.7255	55.5419	102.968
8.3959	29.4707	56.12	104.772
8.5158	30.6739	59.2502	105.49
8.6357	30.1177	62.5002	104.684
8.7557	28.7518	65.069	106.858
8.8756	28.3098	66.5604	109.658
8.9956	28.7659	64.7872	110.144
9.1155	29.5586	63.9672	107.773
9.2354	31.1027	66.3	106.897
9.3554	33.1373	70.6549	109.683
9.4753	34.8201	76.0807	113.723
9.5953	35.0374	76.8849	114.879
9.7152	34.2761	74.7083	115.447
9.8351	33.9531	70.8401	115.146
9.9551	35.3625	69.0616	113.895
10.075	38.7572	70.2942	113.109
10.195	42.8112	75.0654	113.763
10.3149	44.8893	82.7457	116.251
10.4348	44.5507	89.0575	118.469
10.5548	43.4599	91.3429	119.381
10.6747	43.3794	91.3014	119.849
10.7947	43.3194	89.8381	119.788
10.9146	42.6899	87.4714	120.318
11.0346	42.0227	87.0927	118.095
11.1545	41.8683	84.866	114.918
11.2744	38.7072	79.135	112.848
11.3944	35.4673	74.9269	113.498
11.5143	34.3867	70.306	115.074
11.6343	32.5917	65.1527	114.396
11.7542	31.2865	63.8748	113.018
11.8741	31.5096	67.8812	112.976
11.9941	32.2872	72.1167	114.046
12.114	33.6531	73.7478	115.799
12.234	34.222	73.1317	116.379
12.3539	35.01	73.5314	116.649
12.4738	35.3412	76.3885	119.073
12.5938	36.148	82.4459	124.364
12.7137	38.7018	90.8955	131.664
12.8337	42.0721	98.7168	136.649
12.9536	44.9343	105.164	137.405
13.0735	44.988	108.329	135.817
13.1935	44.5883	105.661	134.597
