# Supplementary material for: The role of ER exit sites in maintaining P-body organization and integrity during Drosophila melanogaster oogenesis
Source: EMBO Rep. 2024 Dec 9;26(2):494–520. doi: 10.1038/s44319-024-00344-x (PMC11772875; doi:10.1038/s44319-024-00344-x)
Supplement: Supplementary file 8 — Source data Fig. 5 [file 44319_2024_344_MOESM8_ESM.zip › Source Data Fig. 5/5F/5F.xlsx]

## Sheet: Sheet1
	Me31B	Cup	Bruno 1
0	90.0209	80.4351	91.1423
0.1199	90.8729	82.6965	89.4553
0.2399	91.9137	83.5045	89.5463
0.3598	93.088	82.1177	92.2071
0.4798	93.1757	78.7255	95.49
0.5997	90.969	75.7423	97.0786
0.7196	87.6551	75.2723	95.7385
0.8396	88.3982	77.2895	93.8798
0.9595	90.973	79.3615	93.1127
1.0795	92.8791	79.7492	94.4938
1.1994	94.8281	79.796	97.6871
1.3193	97.0225	83.0568	99.4582
1.4393	98.2022	88.4384	99.8908
1.5592	98.7486	92.1822	100.421
1.6792	99.7362	90.8172	102.363
1.7991	101.57	87.1565	104.31
1.9191	102.456	85.4439	104.029
2.039	101.14	85.3622	100.132
2.1589	100.013	84.0241	95.6099
2.2789	100.139	84.3191	94.6575
2.3988	101.798	87.2329	97.8032
2.5188	103.931	90.9286	103.078
2.6387	105.664	95.1599	107.38
2.7586	107.369	97.2894	108.241
2.8786	108.113	98.4018	106.375
2.9985	108.448	99.3993	104.619
3.1185	106.666	99.9137	106.896
3.2384	105.349	98.83	111.779
3.3583	104.869	95.5321	115.609
3.4783	103.741	91.6274	115.394
3.5982	102.531	89.5629	111.399
3.7182	101.549	91.868	105.516
3.8381	100.649	96.6315	100.952
3.958	102.426	99.853	99.4468
4.078	102.744	99.5276	101.884
4.1979	103.131	98.1619	105.434
4.3179	103.354	95.6025	106.462
4.4378	103.837	92.8958	105.98
4.5577	106.332	90.6262	105.131
4.6777	107.974	88.878	104.171
4.7976	107.483	88.4199	102.397
4.9176	105.721	88.4798	100.293
5.0375	104.352	89.4826	100.108
5.1575	104.507	92.1466	102.265
5.2774	105.728	95.7139	104.803
5.3973	106.987	97.4028	106.622
5.5173	106.44	98.4434	108.384
5.6372	105.361	99.0684	108.625
5.7572	104.342	97.9824	106.974
5.8771	101.106	96.4285	104.979
5.997	98.1419	93.9869	103.753
6.117	97.2779	93.2402	103.486
6.2369	98.7229	97.5454	102.708
6.3569	99.9998	102.654	101.314
6.4768	99.9765	104.168	100.318
6.5967	98.3504	103.419	101.303
6.7167	96.8448	100.236	103.46
6.8366	97.2809	95.8962	104.99
6.9566	96.5502	92.6916	104.786
7.0765	96.0408	89.956	104.032
7.1964	96.7831	87.8337	105.698
7.3164	96.8094	86.3335	108.899
7.4363	96.8587	86.7332	109.985
7.5563	97.8345	91.8825	108.951
7.6762	98.0526	97.1105	105.841
7.7962	97.2493	95.2997	102.195
7.9161	95.2768	91.8407	99.0322
8.036	96.4989	89.8419	96.6827
8.156	97.5302	85.2811	95.5081
8.2759	97.1077	82.0864	94.1914
8.3959	96.6452	82.601	93.7657
8.5158	95.2236	84.3221	94.2806
8.6357	95.6428	84.9303	95.2653
8.7557	97.0101	84.6485	95.974
8.8756	99.7191	84.8614	96.9903
8.9956	101.629	84.7522	98.3427
9.1155	102.285	87.8105	99.925
9.2354	102.119	91.6133	100.918
9.3554	101.824	91.8823	98.954
9.4753	101.993	88.3829	93.5659
9.5953	102.153	86.9701	90.0966
9.7152	101.744	89.1045	90.6624
9.8351	101.187	90.4232	92.5822
9.9551	100.404	89.5472	93.2888
10.075	97.7456	86.7588	92.91
10.195	95.6424	84.034	92.602
10.3149	96.0045	84.7883	92.44
10.4348	98.1358	89.7773	91.0263
10.5548	99.2947	95.7011	88.4543
10.6747	98.965	98.8009	86.0842
10.7947	99.3592	98.0783	84.5423
10.9146	98.8243	93.6403	84.6413
11.0346	97.1904	88.0475	85.4631
11.1545	98.8753	85.8395	86.3781
11.2744	101.514	87.2778	88.2279
11.3944	101.931	87.6796	91.5239
11.5143	101.906	88.3138	95.0313
11.6343	101.922	89.7443	97.2855
11.7542	100.76	91.0196	95.3863
11.8741	99.1935	90.9196	90.3812
11.9941	97.4033	88.5133	86.1445
12.114	96.7169	84.9061	85.6096
12.234	96.1153	80.7945	87.0477
12.3539	96.7515	79.8997	87.7177
12.4738	96.2491	81.7768	87.5171
12.5938	94.6304	83.0286	88.0701
12.7137	91.4864	82.8944	87.2321
12.8337	86.864	79.6152	84.1888
12.9536	81.2136	73.6418	80.0232
13.0735	78.1425	69.0793	76.1023
13.1935	78.2282	68.417	73.2175
