# Supplementary material for: The role of ER exit sites in maintaining P-body organization and integrity during Drosophila melanogaster oogenesis
Source: EMBO Rep. 2024 Dec 9;26(2):494–520. doi: 10.1038/s44319-024-00344-x (PMC11772875; doi:10.1038/s44319-024-00344-x)
Supplement: Supplementary file 8 — Source data Fig. 5 [file 44319_2024_344_MOESM8_ESM.zip › Source Data Fig. 5/5J/5J.xlsx]

## Sheet: Sheet1
mCherryRNAi	sar1RNAi
29600	15100
20100	13200
21400	13000
24100	12900
21100	16200
20000	12900
21600	11200
18900	8216
19100	13500
20700	15600
28600	17300
21800	18400
24500	18700
20800	18600
22700	17900
