# Supplementary material for: The role of ER exit sites in maintaining P-body organization and integrity during Drosophila melanogaster oogenesis
Source: EMBO Rep. 2024 Dec 9;26(2):494–520. doi: 10.1038/s44319-024-00344-x (PMC11772875; doi:10.1038/s44319-024-00344-x)
Supplement: Supplementary file 9 — Source data Fig. 6 [file 44319_2024_344_MOESM9_ESM.zip]

Archive with 20 entries (11 files):
- Source Data Fig. 6/
- Source Data Fig. 6/6A/
- Source Data Fig. 6/6A/A_sar1RNAi.tif
- Source Data Fig. 6/6A/A_mCherryRNAi.tif
- Source Data Fig. 6/6E/
- Source Data Fig. 6/6E/E_sar1RNAi.tif
- Source Data Fig. 6/6E/E_mCherryRNAi.tif
- Source Data Fig. 6/6H/
- Source Data Fig. 6/6H/H_sar1RNAi.tif
- Source Data Fig. 6/6H/H_mCherryRNAi.tif
- Source Data Fig. 6/6B/
- Source Data Fig. 6/6B/6B.xlsx
- Source Data Fig. 6/6C/
- Source Data Fig. 6/6C/6C.xlsx
- Source Data Fig. 6/6F/
- Source Data Fig. 6/6F/6F.xlsx
- Source Data Fig. 6/6G/
- Source Data Fig. 6/6G/6G.xlsx
- Source Data Fig. 6/6I/
- Source Data Fig. 6/6I/6I.xlsx
