# Supplementary material for: The role of ER exit sites in maintaining P-body organization and integrity during Drosophila melanogaster oogenesis
Source: EMBO Rep. 2024 Dec 9;26(2):494–520. doi: 10.1038/s44319-024-00344-x (PMC11772875; doi:10.1038/s44319-024-00344-x)
Supplement: Supplementary file 9 — Source data Fig. 6 [file 44319_2024_344_MOESM9_ESM.zip › Source Data Fig. 6/6C/6C.xlsx]

## Sheet: Sheet1
mCherryRNAi	sar1RNAi
0.445	0.389
0.212	0.362
0.282	0.39
0.417	0.201
0.42	0.359
0.214	0.3
0.333	0.248
0.238	0.281
0.317	0.302
0.348	0.263
