# Supplementary material for: The role of ER exit sites in maintaining P-body organization and integrity during Drosophila melanogaster oogenesis
Source: EMBO Rep. 2024 Dec 9;26(2):494–520. doi: 10.1038/s44319-024-00344-x (PMC11772875; doi:10.1038/s44319-024-00344-x)
Supplement: Supplementary file 9 — Source data Fig. 6 [file 44319_2024_344_MOESM9_ESM.zip › Source Data Fig. 6/6F/6F.xlsx]

## Sheet: Sheet1
mCherryRNAi	sar1RNAi
71	47
67	44
66	21
71	34
62	41
68	51
67	46
71	20
72	33
76	33
